# Supplementary material for: The impact of Connexin 43 deficiency on the cell shape and cytoskeleton of murine Sertoli cells: A house with ramshackle walls?
Source: PLoS One. 2025 Apr 24;20(4):e0321292. doi: 10.1371/journal.pone.0321292 (PMC12021162; doi:10.1371/journal.pone.0321292)
Supplement: S3 File — (ZIP) [file pone.0321292.s008.zip]

Archive with 1 entries (1 files):
- S5.mp4
